# Supplementary material for: Factors and Mechanisms Affecting Arsenic Migration in Cultivated Soils Irrigated with Contained Arsenic Brackish Groundwater
Source: Microorganisms. 2024 Nov 21;12(12):2385. doi: 10.3390/microorganisms12122385 (PMC11677285; doi:10.3390/microorganisms12122385)
Supplement: Supplementary file 1 [file microorganisms-12-02385-s001.zip]

Archive with 1 entries (1 files):
- microorganisms-3325553-supplementary.pdf
